# Supplementary material for: Ameliorative Effects of Pumpkin Seed Protein Peptides on Dexamethasone-Treated Sarcopenia and Their Effects When Combined with Vitamin D
Source: Foods. 2026 Mar 30;15(7):1162. doi: 10.3390/foods15071162 (PMC13074051; doi:10.3390/foods15071162)
Supplement: Supplementary file 1 [file foods-15-01162-s001.zip]

Archive with 1 entries (1 files):
- foods-4174339-supplementary.pdf
